# Supplementary material for: A Green Approach to 2-Substituted Benzo- and Naphthothiazoles via N-bromosuccinimide/Bromide-Mediated C(aryl)-S Bond Formation
Source: Molecules. 2022 Nov 15;27(22):7876. doi: 10.3390/molecules27227876 (PMC9697867; doi:10.3390/molecules27227876)
Supplement: Supplementary file 1 [file molecules-27-07876-s001.zip]

Archive with 1 entries (1 files):
- molecules-1897050-supplementary.pdf
